# Supplementary material for: (R,R)-4,4′-Dibromo-2,2′-[cyclo­hexane-1,2-diylbis(nitrilo­methyl­idyne)]diphenol
Source: Acta Crystallogr Sect E Struct Rep Online. 2009 Oct 3;65(Pt 11):o2643. doi: 10.1107/S1600536809039671 (PMC2971247; doi:10.1107/S1600536809039671)
Supplement: Supplementary file 2 [file e-65-o2643-Isup2.hkl]

#
# h,k,l, Fc-squared, Fo-squared, sigma(Fo-squared) and status flag
#
data_I
_shelx_title ' I in space group P 21 21 2'
_shelx_refln_list_code          4
_shelx_F_calc_maximum      169.67
_exptl_crystal_F_000       480.00
_reflns_d_resolution_high  0.8510
 
loop_
 _symmetry_equiv_pos_as_xyz
 'x, y, z'
 '-x, -y, z'
 'x+1/2, -y+1/2, -z'
 '-x+1/2, y+1/2, -z'
 
_cell_length_a     5.9323
_cell_length_b    19.0790
_cell_length_c     9.0090
_cell_angle_alpha  90.000
_cell_angle_beta   90.000
_cell_angle_gamma  90.000
 
_shelx_F_squared_multiplier     1.000
 
loop_
 _refln_index_h
 _refln_index_k
 _refln_index_l
 _refln_F_squared_calc
 _refln_F_squared_meas
 _refln_F_squared_sigma
 _refln_observed_status
   2   0   0    28787.82    34254.52   1131.56 o
   4   0   0      861.39      730.29     21.46 o
   1   1   0      754.45      786.38     15.86 o
   2   1   0        4.31        5.34      1.34 o
   3   1   0      279.92      273.47      6.09 o
   4   1   0       62.45       60.63      2.68 o
   5   1   0       36.16       40.22      3.23 o
   0   2   0     7439.49     4417.31    178.11 o
   1   2   0     5963.37     6563.05    140.61 o
   2   2   0     2614.47     2726.76     48.28 o
   3   2   0     1697.16     1827.55     32.67 o
   4   2   0      371.44      328.74      7.47 o
   5   2   0        4.59        4.91      3.32 o
   6   2   0       47.75       47.08      8.18 o
   1   3   0     9551.90     9994.72    245.92 o
   2   3   0      403.59      368.54      7.85 o
   3   3   0     1412.43     1526.61     27.41 o
   4   3   0       42.36       42.92      2.35 o
   5   3   0      113.61      126.80      8.59 o
   6   3   0        0.29        0.20      6.77 o
   0   4   0      556.01      633.71     25.34 o
   1   4   0       77.96       60.01      1.88 o
   2   4   0     1013.90     1032.39     18.79 o
   3   4   0       12.05       13.83      1.51 o
   4   4   0      329.21      306.12      7.34 o
   5   4   0        4.18        8.42      3.59 o
   6   4   0        2.80       -6.31      6.31 o
   1   5   0     6253.71     6256.67    136.96 o
   2   5   0       58.16       75.12      2.55 o
   3   5   0     1187.40     1248.93     22.86 o
   4   5   0       25.11       24.47      2.37 o
   5   5   0       96.03      106.62      4.57 o
   6   5   0       26.00       23.16      4.09 o
   0   6   0     2283.53     2458.31     69.62 o
   1   6   0      312.10      304.56      5.99 o
   2   6   0      323.80      320.60      8.40 o
   3   6   0      176.43      169.83      4.72 o
   4   6   0        3.05        0.14      2.01 o
   5   6   0       12.84       16.47      3.03 o
   6   6   0        0.21        2.02      3.94 o
   1   7   0     3611.09     3536.32     62.88 o
   2   7   0        2.12        0.10      1.00 o
   3   7   0     2304.41     2182.77     44.31 o
   4   7   0        0.26        2.19      2.37 o
   5   7   0      329.18      309.68      8.32 o
   6   7   0        2.31        5.26      4.26 o
   0   8   0     4248.90     4176.64    162.59 o
   1   8   0      300.68      276.52      5.71 o
   2   8   0     1271.41     1326.83     24.17 o
   3   8   0      222.78      211.41      5.74 o
   4   8   0      123.57      157.20      5.21 o
   5   8   0       19.01       22.36      3.09 o
   6   8   0        1.95        6.80      3.89 o
   1   9   0     3290.71     3301.55     58.94 o
   2   9   0        4.20        4.97      1.31 o
   3   9   0      249.87      223.29      6.13 o
   4   9   0       37.93       30.57      3.10 o
   5   9   0       21.89       11.27      3.12 o
   6   9   0        3.27        4.27      3.76 o
   0  10   0      938.46      809.63     19.59 o
   1  10   0       50.44       54.68      2.32 o
   2  10   0      919.00      920.44     17.24 o
   3  10   0        6.01        2.92      2.22 o
   4  10   0      238.84      251.64      7.17 o
   5  10   0        3.05        5.92      3.09 o
   6  10   0       11.26       17.58      4.13 o
   1  11   0       80.58       81.32      2.54 o
   2  11   0      244.03      219.03      6.05 o
   3  11   0      229.95      189.00      5.73 o
   4  11   0       49.95       39.83      3.50 o
   5  11   0        2.47        2.27      3.24 o
   6  11   0       67.45       52.63      4.71 o
   0  12   0     4292.96     4478.47    103.02 o
   1  12   0      226.67      212.71      4.60 o
   2  12   0     1111.41     1150.65     24.37 o
   3  12   0       96.36       88.15      4.08 o
   4  12   0      122.52      127.35      5.33 o
   5  12   0        5.08        5.10      3.42 o
   1  13   0      209.32      224.27      5.53 o
   2  13   0        0.35        1.08      2.51 o
   3  13   0      749.36      659.05     15.09 o
   4  13   0       45.76       45.25      3.95 o
   5  13   0       88.76       68.47      4.77 o
   0  14   0     2364.68     2347.12     54.88 o
   1  14   0       26.74       31.98      2.49 o
   2  14   0      413.43      425.11     10.59 o
   3  14   0        0.21       -0.51      2.79 o
   4  14   0        3.57        0.77      3.42 o
   5  14   0       13.69        5.90      3.96 o
   1  15   0      200.83      218.25      5.77 o
   2  15   0       17.17       23.81      3.23 o
   3  15   0      144.05      156.28      5.97 o
   4  15   0       51.08       46.73      4.37 o
   5  15   0       32.43       46.36      4.88 o
   0  16   0      105.41       96.47      4.85 o
   1  16   0       44.70       46.01      3.60 o
   2  16   0      174.69      140.21      5.68 o
   3  16   0       26.56       38.98      4.23 o
   4  16   0       85.50       67.31      4.83 o
   1  17   0      264.45      274.61      7.93 o
   2  17   0       17.07       17.66      3.67 o
   3  17   0      115.00      129.67      5.96 o
   4  17   0       20.51       19.76      4.37 o
   0  18   0        8.29       12.59      4.32 o
   1  18   0       10.30        8.70      3.15 o
   2  18   0        1.01        2.09      3.43 o
   3  18   0       10.96       11.08      4.06 o
   4  18   0        0.15        4.00      4.54 o
   1  19   0       93.89       95.66      4.95 o
   2  19   0        0.36        0.58      3.86 o
   3  19   0       35.19       32.30      4.88 o
   0  20   0        1.87        6.84      7.92 o
   1  20   0       11.12       12.20      4.26 o
   2  20   0        0.49        0.62      4.04 o
   3  20   0       11.28        6.71      4.63 o
   1  21   0       64.36       57.41      5.48 o
   2  21   0        1.35        1.73      4.13 o
   0  22   0       52.34       48.07     10.15 o
   1  22   0        0.07       -1.14      4.79 o
   0   0   1      193.36      199.02      8.25 o
   1   0   1     3983.12     4243.63     83.33 o
   2   0   1      374.74      369.79      7.75 o
   3   0   1     2702.55     2684.57     53.13 o
   4   0   1      276.60      310.16      7.16 o
   5   0   1      232.99      237.21      9.10 o
  -6   1   1       10.35       13.98      6.46 o
  -5   1   1       67.70       83.92      5.35 o
  -4   1   1       73.14       74.77      2.98 o
  -3   1   1       79.75       79.20      3.18 o
  -2   1   1      767.27      754.91     15.40 o
  -1   1   1     1833.57     1974.63     45.04 o
   0   1   1     2108.88     2149.33     70.43 o
   1   1   1     1832.23     1941.32     38.56 o
   2   1   1      770.97      770.26     15.41 o
   3   1   1       43.21       49.42      1.92 o
   4   1   1       69.60       73.36      2.89 o
   5   1   1       58.01       70.26      3.90 o
  -6   2   1        9.72        7.69      6.59 o
  -5   2   1      145.41      145.97      6.80 o
  -4   2   1      221.74      206.72      5.10 o
  -3   2   1     1702.69     1766.15     43.19 o
  -2   2   1     1156.46     1212.97     34.44 o
  -1   2   1    11005.58    11574.21    231.22 o
   0   2   1       96.64      120.28      2.54 o
   1   2   1    11858.69    12005.67    370.79 o
   2   2   1      917.22     1017.54     28.88 o
   3   2   1     1980.52     1995.44     34.26 o
   4   2   1      199.56      189.18      6.03 o
   5   2   1      147.31      139.82      5.43 o
   6   2   1       10.01       15.25      6.77 o
  -6   3   1        6.87       10.05      7.35 o
  -5   3   1      113.55      109.52      6.25 o
  -4   3   1      546.20      567.98     14.50 o
  -3   3   1      523.53      543.84     17.59 o
  -2   3   1     1766.38     1748.76     32.02 o
  -1   3   1     5859.70     6222.81    126.87 o
   0   3   1      120.46      103.15      2.17 o
   1   3   1     6305.67     6616.50    114.22 o
   2   3   1     2051.82     2023.59     74.81 o
   3   3   1      647.81      649.88     11.76 o
   4   3   1      583.74      602.95     12.80 o
   5   3   1      113.61      111.43      6.22 o
   6   3   1       10.37       13.88      7.44 o
  -6   4   1       46.01       40.98      5.92 o
  -5   4   1       55.94       43.30      4.44 o
  -4   4   1      101.75       94.09      4.38 o
  -3   4   1      672.56      611.05     11.74 o
  -2   4   1     1689.34     1726.85     35.46 o
  -1   4   1     6692.08     7137.70    162.30 o
   0   4   1     9504.50     9173.94    207.34 o
   1   4   1     6845.43     7124.42    125.94 o
   2   4   1     1719.67     1785.57     31.49 o
   3   4   1      690.83      625.87     11.57 o
   4   4   1      104.57      101.51      3.60 o
   5   4   1       52.24       45.44      4.88 o
   6   4   1       39.24       37.49      5.16 o
  -6   5   1       13.73       21.17      5.28 o
  -5   5   1       70.86       64.37      4.20 o
  -4   5   1      766.11      798.27     16.72 o
  -3   5   1      783.28      747.70     13.45 o
  -2   5   1     2418.02     2395.83     47.22 o
  -1   5   1     5118.60     5324.14     92.58 o
   0   5   1      575.49      568.28      9.65 o
   1   5   1     5028.21     5147.58     92.47 o
   2   5   1     2280.73     2314.61     41.87 o
   3   5   1      712.58      670.89     13.31 o
   4   5   1      742.35      752.90     16.48 o
   5   5   1       65.65       62.48      4.16 o
   6   5   1       11.86       17.69      4.09 o
  -6   6   1       40.61       48.11      4.86 o
  -5   6   1       22.92       19.69      3.05 o
  -4   6   1      146.62      148.00      4.95 o
  -3   6   1       78.24       65.45      2.84 o
  -2   6   1       52.52       51.70      2.86 o
  -1   6   1      415.44      437.20      7.84 o
   0   6   1      147.33      182.80      4.26 o
   1   6   1      371.92      390.59      7.05 o
   2   6   1       77.04       74.70      2.07 o
   3   6   1       78.11       66.62      2.09 o
   4   6   1      169.42      168.99      5.08 o
   5   6   1       27.15       22.23      3.05 o
   6   6   1       42.91       51.81      4.84 o
  -6   7   1       14.77       13.38      4.30 o
  -5   7   1       52.28       53.59      4.03 o
  -4   7   1      544.94      509.73     11.81 o
  -3   7   1      321.23      324.32      7.29 o
  -2   7   1     3998.16     4053.29     79.10 o
  -1   7   1      480.21      498.15      9.16 o
   0   7   1     6418.88     6513.15    128.40 o
   1   7   1      449.93      465.09      8.21 o
   2   7   1     3842.16     3878.11     70.17 o
   3   7   1      279.77      277.37      5.55 o
   4   7   1      550.33      524.26     11.91 o
   5   7   1       37.64       31.13      3.29 o
   6   7   1       18.97       18.42      3.74 o
  -6   8   1       15.20       25.55      4.59 o
  -5   8   1       71.61       95.94      4.66 o
  -4   8   1       86.98       84.73      3.79 o
  -3   8   1      680.06      712.56     15.32 o
  -2   8   1       84.76       74.34      3.29 o
  -1   8   1      677.53      674.17     12.93 o
   0   8   1      821.78      820.84     15.29 o
   1   8   1      716.63      703.31     11.73 o
   2   8   1       56.96       49.09      1.93 o
   3   8   1      668.32      701.95     15.31 o
   4   8   1       61.18       53.91      3.39 o
   5   8   1       63.12       87.95      4.45 o
   6   8   1       16.45       16.39      3.98 o
  -6   9   1        7.93        5.54      3.94 o
  -5   9   1       63.11       59.21      4.06 o
  -4   9   1      548.20      507.58     11.82 o
  -3   9   1      664.37      658.36     14.48 o
  -2   9   1     1822.48     1809.97     37.58 o
  -1   9   1     1991.33     2138.09     38.52 o
   0   9   1     1033.91     1020.40     18.88 o
   1   9   1     1987.86     2141.27     38.47 o
   2   9   1     1869.48     1876.95     37.23 o
   3   9   1      677.30      658.22     14.51 o
   4   9   1      535.16      496.19     11.77 o
   5   9   1       65.41       54.51      3.89 o
   6   9   1        5.45        4.43      3.68 o
  -6  10   1        2.27        3.42      3.76 o
  -5  10   1       93.81      103.94      5.03 o
  -4  10   1       15.86       15.65      2.93 o
  -3  10   1      639.04      673.95     14.65 o
  -2  10   1      310.38      287.88      9.45 o
  -1  10   1     2082.92     2109.91     37.30 o
   0  10   1       86.53       77.91      2.68 o
   1  10   1     1952.04     2015.01     37.19 o
   2  10   1      225.73      210.24      5.08 o
   3  10   1      620.05      644.38     14.60 o
   4  10   1        6.95       10.57      2.80 o
   5  10   1      110.05      118.29      5.28 o
   6  10   1        5.02        6.53      3.95 o
  -6  11   1       34.54       36.14      4.61 o
  -5  11   1       48.47       50.92      4.19 o
  -4  11   1      136.25      117.52      4.85 o
  -3  11   1        9.14        8.73      2.40 o
  -2  11   1      237.89      222.11      6.15 o
  -1  11   1      217.50      220.89      5.52 o
   0  11   1      243.52      272.58      6.00 o
   1  11   1      155.61      163.50      4.43 o
   2  11   1      239.67      222.42      5.31 o
   3  11   1        1.95       -0.20      2.28 o
   4  11   1      115.39       98.47      4.62 o
   5  11   1       54.93       61.37      4.38 o
   6  11   1       30.71       35.69      4.47 o
  -5  12   1       22.07       24.87      3.95 o
  -4  12   1      166.82      162.09      5.97 o
  -3  12   1      326.95      337.66      8.50 o
  -2  12   1      472.57      457.09     10.84 o
  -1  12   1     1027.80      985.66     18.20 o
   0  12   1      342.61      330.29      7.12 o
   1  12   1      976.14      931.09     20.33 o
   2  12   1      487.14      467.07     10.96 o
   3  12   1      318.70      316.58      8.47 o
   4  12   1      185.54      182.08      6.30 o
   5  12   1       31.63       33.15      4.07 o
  -5  13   1       13.64       17.30      3.91 o
  -4  13   1       34.19       52.07      4.06 o
  -3  13   1      138.64      158.89      5.77 o
  -2  13   1       22.38       27.60      2.92 o
  -1  13   1       35.37       37.65      2.40 o
   0  13   1        0.42        2.72      1.79 o
   1  13   1       41.51       44.96      2.84 o
   2  13   1       20.32       27.63      2.93 o
   3  13   1      161.06      171.17      5.99 o
   4  13   1       30.71       45.01      3.94 o
   5  13   1       17.55       25.84      4.01 o
  -5  14   1       48.67       45.11      4.63 o
  -4  14   1       15.89       14.72      3.52 o
  -3  14   1      313.97      307.98      8.78 o
  -2  14   1      124.84      115.52      4.74 o
  -1  14   1      649.93      645.09     13.23 o
   0  14   1       23.44       23.44      2.24 o
   1  14   1      695.25      697.63     13.41 o
   2  14   1       90.43       79.17      4.18 o
   3  14   1      340.22      328.95      8.85 o
   4  14   1       24.02       23.79      3.88 o
   5  14   1       49.62       44.06      4.50 o
  -5  15   1        7.24       14.76      4.39 o
  -4  15   1       26.79       36.99      4.07 o
  -3  15   1       14.10       18.21      3.45 o
  -2  15   1       57.92       67.93      4.13 o
  -1  15   1       16.38       14.87      2.88 o
   0  15   1      120.70      124.87      4.16 o
   1  15   1       22.07       20.76      2.45 o
   2  15   1       73.09       77.01      4.26 o
   3  15   1       16.69       21.85      3.62 o
   4  15   1       16.15       17.54      3.82 o
   5  15   1        8.47       15.26      4.31 o
  -4  16   1       19.03       12.51      3.78 o
  -3  16   1        0.69        2.79      3.49 o
  -2  16   1      127.62      122.15      5.33 o
  -1  16   1      254.87      252.40      7.50 o
   0  16   1      214.83      207.38      5.54 o
   1  16   1      263.53      263.28      7.58 o
   2  16   1      117.02      108.14      5.30 o
   3  16   1        1.60        4.54      3.59 o
   4  16   1       21.04       19.14      4.06 o
  -4  17   1       30.92       35.98      4.76 o
  -3  17   1       22.13       12.35      3.87 o
  -2  17   1       75.14       78.92      4.60 o
  -1  17   1       34.43       43.45      3.74 o
   0  17   1       33.67       35.54      3.26 o
   1  17   1       42.78       45.57      3.66 o
   2  17   1       89.70       95.50      5.00 o
   3  17   1       14.67       11.16      3.98 o
   4  17   1       34.60       37.69      4.82 o
  -4  18   1        1.25        3.13      4.30 o
  -3  18   1        2.35        5.58      4.06 o
  -2  18   1       14.63       13.10      3.62 o
  -1  18   1        8.85        9.62      3.25 o
   0  18   1       38.82       33.97      3.45 o
   1  18   1        8.27       10.03      3.17 o
   2  18   1       17.05       17.77      3.81 o
   3  18   1        2.09        5.42      3.82 o
   4  18   1        0.99        1.52      4.46 o
  -3  19   1       37.61       36.52      4.56 o
  -2  19   1       97.34       98.82      5.30 o
  -1  19   1       79.62       71.80      5.34 o
   0  19   1       76.48       83.03      5.33 o
   1  19   1       75.44       69.21      4.52 o
   2  19   1       73.04       75.70      5.20 o
   3  19   1       33.83       27.94      4.78 o
  -3  20   1        1.08        0.18      4.49 o
  -2  20   1        1.29       -0.85      3.82 o
  -1  20   1        1.00       -4.15      4.15 o
   0  20   1        0.52        1.36      5.47 o
   1  20   1        1.67        2.44      4.20 o
   2  20   1        1.43       -0.04      4.02 o
   3  20   1        0.95        3.47      4.42 o
  -2  21   1       44.28       44.15      4.86 o
  -1  21   1        0.33        2.53      4.38 o
   0  21   1       74.70       79.82      7.75 o
   1  21   1        1.50        0.37      4.45 o
   2  21   1       41.20       37.17      4.77 o
  -1  22   1        0.08       -4.63      4.63 o
   0  22   1        0.26        3.73      6.18 o
   1  22   1        1.15       -1.29      6.25 o
   0   0   2     2820.85     2743.61    106.88 o
   1   0   2     9694.26     9835.15    224.60 o
   2   0   2     1034.72     1067.46     24.95 o
   3   0   2     1758.19     1691.02     38.87 o
   4   0   2      109.90      132.77      3.96 o
   5   0   2      132.43      126.96      7.38 o
   6   0   2        6.00       12.22      7.07 o
  -6   1   2       19.28       28.27      7.32 o
  -5   1   2       17.09       25.02      5.80 o
  -4   1   2       88.78       86.25      3.77 o
  -3   1   2      139.18      136.32      5.70 o
  -2   1   2      233.88      231.15      6.86 o
  -1   1   2      181.48      178.28      4.57 o
   0   1   2      108.17      115.40      5.45 o
   1   1   2      250.91      252.46      6.22 o
   2   1   2      190.86      193.10      4.62 o
   3   1   2      170.48      165.69      4.08 o
   4   1   2       82.61       76.64      3.66 o
   5   1   2       21.04       27.14      3.13 o
  -6   2   2       21.84       19.68      7.77 o
  -5   2   2      203.76      194.78     12.41 o
  -4   2   2      163.41      153.48      5.14 o
  -3   2   2     1997.86     1981.01     77.57 o
  -2   2   2     1469.86     1466.07     33.23 o
  -1   2   2     4459.21     4477.53     77.16 o
   0   2   2     6937.99     6752.17    155.51 o
   1   2   2     4109.57     4203.58     69.40 o
   2   2   2     1385.38     1395.53     28.44 o
   3   2   2     1908.74     1893.36     38.16 o
   4   2   2      149.38      151.65      4.58 o
   5   2   2      206.91      204.38      7.56 o
  -6   3   2       19.00       22.11      5.33 o
  -5   3   2       89.85       94.77      5.92 o
  -4   3   2      286.20      286.07      9.68 o
  -3   3   2      589.89      565.03     12.64 o
  -2   3   2     2877.30     2929.77     57.80 o
  -1   3   2     4762.11     4889.70     88.16 o
   0   3   2     8886.48     8627.21    208.65 o
   1   3   2     4800.02     5015.21     74.03 o
   2   3   2     2788.21     2843.28     56.99 o
   3   3   2      642.15      624.91     12.50 o
   4   3   2      263.21      263.94      6.71 o
   5   3   2       96.20      102.64      4.94 o
   6   3   2       18.62       25.59      7.40 o
  -6   4   2       33.18       30.39      5.74 o
  -5   4   2       38.48       40.31      3.76 o
  -4   4   2       19.35       23.08      2.73 o
  -3   4   2      470.02      449.70      9.13 o
  -2   4   2      333.95      338.40      8.10 o
  -1   4   2      415.81      426.53     10.41 o
   0   4   2     5799.21     5955.41     96.17 o
   1   4   2      688.42      713.15     16.84 o
   2   4   2      392.84      393.19      7.08 o
   3   4   2      523.76      505.06     11.86 o
   4   4   2        6.23        5.08      2.08 o
   5   4   2       44.87       44.73      3.73 o
   6   4   2       35.76       37.25      5.57 o
  -6   5   2       50.94       51.59      6.06 o
  -5   5   2       65.37       72.45      4.61 o
  -4   5   2      749.07      745.24     16.31 o
  -3   5   2      646.38      653.95     12.07 o
  -2   5   2     5296.20     5538.34    113.96 o
  -1   5   2     4682.39     4699.78     91.26 o
   0   5   2    11930.69    11357.34    223.51 o
   1   5   2     4525.18     4504.19     74.01 o
   2   5   2     5677.31     5876.86     92.62 o
   3   5   2      570.11      602.82     13.28 o
   4   5   2      776.66      762.41     16.22 o
   5   5   2       58.54       65.27      4.43 o
   6   5   2       51.85       51.82      5.93 o
  -6   6   2        3.89        2.41      5.30 o
  -5   6   2       75.38       62.32      4.46 o
  -4   6   2       82.92       94.09      3.81 o
  -3   6   2      181.27      181.81      5.19 o
  -2   6   2      205.15      242.58      7.35 o
  -1   6   2     1119.90     1176.83     25.43 o
   0   6   2       23.03       19.86      1.08 o
   1   6   2     1236.21     1300.27     20.67 o
   2   6   2      185.94      216.73      4.77 o
   3   6   2      205.87      204.17      4.51 o
   4   6   2       66.06       76.10      3.13 o
   5   6   2       70.05       66.91      3.80 o
   6   6   2        3.55       -1.04      3.44 o
  -6   7   2       22.90       18.91      4.68 o
  -5   7   2       53.58       59.90      4.56 o
  -4   7   2      373.97      325.54      8.23 o
  -3   7   2      379.40      394.38      8.81 o
  -2   7   2     1818.11     1729.26     37.84 o
  -1   7   2      363.02      350.77      7.19 o
   0   7   2     3051.95     3053.12     49.72 o
   1   7   2      392.94      379.52      6.55 o
   2   7   2     2047.44     1994.04     33.87 o
   3   7   2      345.42      360.54      7.53 o
   4   7   2      372.24      328.49      8.26 o
   5   7   2       35.57       38.96      3.51 o
   6   7   2       20.57       19.07      4.05 o
  -6   8   2        9.50       13.02      4.74 o
  -5   8   2       14.66        8.75      3.08 o
  -4   8   2       50.07       36.74      3.05 o
  -3   8   2       72.99       70.65      4.47 o
  -2   8   2        0.26        2.71      1.69 o
   0   8   2      638.08      637.85     10.98 o
   1   8   2      314.46      352.09      7.96 o
   2   8   2        6.56        7.24      1.94 o
   3   8   2       39.62       38.22      2.02 o
   4   8   2       72.84       62.44      3.36 o
   5   8   2       20.56       22.19      3.36 o
   6   8   2        7.22       10.06      4.02 o
  -6   9   2        5.41        5.63      4.79 o
  -5   9   2       30.84       28.90      3.60 o
  -4   9   2       31.55       26.33      2.99 o
  -3   9   2      368.11      364.17      8.90 o
  -2   9   2      572.73      533.77     11.80 o
  -1   9   2      552.64      610.86     11.84 o
   0   9   2     1935.66     2038.19     36.73 o
   1   9   2      585.18      634.91     11.91 o
   2   9   2      566.23      531.61     10.33 o
   3   9   2      376.76      377.68     10.32 o
   4   9   2       33.03       28.78      3.08 o
   5   9   2       28.70       27.05      3.48 o
   6   9   2        5.15        3.45      3.94 o
  -6  10   2       21.56       26.99      5.37 o
  -5  10   2       82.11       89.06      4.80 o
  -4  10   2       41.49       40.41      3.30 o
  -3  10   2      278.98      274.30      7.20 o
  -2  10   2       94.26       87.53      3.74 o
  -1  10   2      490.63      461.86      9.32 o
   0  10   2      747.55      743.78     14.09 o
   1  10   2      513.88      477.69      8.47 o
   2  10   2      119.48      111.83      3.25 o
   3  10   2      277.49      268.38      8.23 o
   4  10   2       66.86       70.90      3.77 o
   5  10   2       69.64       74.84      4.54 o
   6  10   2       23.37       25.26      4.30 o
  -5  11   2        6.47        5.25      3.38 o
  -4  11   2       55.30       49.46      3.76 o
  -3  11   2       49.21       52.51      3.71 o
  -2  11   2      291.32      278.28      7.18 o
  -1  11   2       75.31       79.26      2.87 o
   0  11   2      690.98      782.56     14.85 o
   1  11   2       59.11       60.62      3.12 o
   2  11   2      284.41      274.97      6.11 o
   3  11   2       47.58       48.25      3.28 o
   4  11   2       58.61       49.02      3.72 o
   5  11   2        8.65        2.62      3.49 o
  -5  12   2       42.79       35.88      4.01 o
  -4  12   2      124.02      122.98      5.30 o
  -3  12   2      336.43      326.84      8.53 o
  -2  12   2      469.24      465.10     10.86 o
  -1  12   2     1125.75     1116.63     20.71 o
   0  12   2      830.03      847.30     16.06 o
   1  12   2     1150.28     1087.73     23.22 o
   2  12   2      461.26      456.91     10.64 o
   3  12   2      336.22      334.58      8.74 o
   4  12   2      122.97      127.68      5.48 o
   5  12   2       40.38       36.08      4.23 o
  -5  13   2        5.23       12.44      3.81 o
  -4  13   2        2.01        2.99      3.14 o
  -3  13   2       22.98       28.53      3.30 o
  -2  13   2        4.06        3.59      2.60 o
  -1  13   2       29.44       30.98      2.32 o
   0  13   2        0.13        2.81      1.86 o
   1  13   2       28.74       28.11      2.63 o
   2  13   2        3.91        2.77      2.93 o
   3  13   2       21.54       24.91      3.29 o
   4  13   2        1.20        1.75      3.27 o
   5  13   2        4.70        7.81      3.95 o
  -5  14   2       18.58       16.01      4.15 o
  -4  14   2       13.47       12.37      3.59 o
  -3  14   2      180.98      161.84      6.00 o
  -2  14   2       52.76       56.50      3.53 o
  -1  14   2      444.87      432.68     10.28 o
   0  14   2      153.39      163.81      4.64 o
   1  14   2      417.32      400.67     11.47 o
   2  14   2       47.29       51.14      4.31 o
   3  14   2      166.34      156.73      6.19 o
   4  14   2       21.57       23.26      3.90 o
   5  14   2       16.45       11.99      4.27 o
  -5  15   2       11.49       10.53      4.33 o
  -4  15   2       15.81       26.39      4.12 o
  -3  15   2       13.97       15.65      3.49 o
  -2  15   2       96.43      106.01      4.87 o
  -1  15   2       88.25       92.65      4.33 o
   0  15   2       86.92       80.36      3.87 o
   1  15   2       88.45       92.55      4.29 o
   2  15   2       88.00       99.22      5.69 o
   3  15   2       19.58       24.37      3.73 o
   4  15   2       18.65       32.84      4.30 o
   5  15   2       12.38       11.50      4.51 o
  -4  16   2       13.38        6.86      4.00 o
  -3  16   2      122.27      105.61      5.08 o
  -2  16   2       72.82       71.19      4.30 o
  -1  16   2      132.11      131.13      5.21 o
   0  16   2      229.62      235.26      6.89 o
   1  16   2      128.21      127.04      5.81 o
   2  16   2       76.08       73.47      4.42 o
   3  16   2      117.02       99.41      5.25 o
   4  16   2       15.51       10.65      4.16 o
  -4  17   2       45.23       56.56      5.09 o
  -3  17   2        1.43        0.69      3.57 o
  -2  17   2      158.24      173.56      6.49 o
  -1  17   2      181.82      192.12      6.57 o
   0  17   2      263.65      272.44      7.68 o
   1  17   2      179.61      189.43      7.64 o
   2  17   2      171.24      185.78      6.86 o
   3  17   2        6.50        2.51      3.77 o
   4  17   2       43.96       45.54      5.08 o
  -3  18   2       44.15       38.51      4.50 o
  -2  18   2        8.28        8.46      3.62 o
  -1  18   2       93.43       83.37      5.38 o
   0  18   2       51.87       47.87      4.25 o
   1  18   2       96.97       87.60      4.63 o
   2  18   2        9.50        9.31      3.72 o
   3  18   2       44.49       38.17      4.87 o
  -3  19   2       18.39       14.48      4.41 o
  -2  19   2       90.26       87.42      5.53 o
  -1  19   2       52.07       53.93      4.93 o
   0  19   2       74.73       84.13      5.40 o
   1  19   2       50.60       46.27      4.07 o
   2  19   2      123.83      126.80      5.84 o
   3  19   2       14.02       15.63      4.46 o
  -2  20   2       14.99       14.66      4.30 o
  -1  20   2        7.15        5.77      4.45 o
   0  20   2       13.88       10.87      4.26 o
   1  20   2        6.86        1.12      3.59 o
   2  20   2       15.06       15.67      4.37 o
  -2  21   2        1.85        1.47      5.04 o
  -1  21   2        3.15        1.51      4.50 o
   0  21   2        5.68       -0.15      5.79 o
   1  21   2        6.15        0.36      4.42 o
   2  21   2        6.75        4.40      4.38 o
   0  22   2        5.30        0.83      6.08 o
   0   0   3    10242.09    10122.39    290.88 o
   1   0   3      381.01      412.32      7.84 o
   2   0   3     5344.41     5318.59    105.51 o
   3   0   3       16.42       14.48      1.94 o
   4   0   3     1007.98      924.36     27.17 o
   5   0   3        0.47        5.47      5.37 o
   6   0   3      106.21      112.24     10.80 o
  -6   1   3        3.46        6.59      6.99 o
  -5   1   3       30.29       29.68      6.26 o
  -4   1   3       81.29       84.33      5.01 o
  -3   1   3       50.77       49.91      9.00 o
  -2   1   3      442.73      425.68      9.37 o
  -1   1   3      842.00      825.05     15.92 o
   0   1   3        7.33        9.98      1.07 o
   1   1   3      937.30      922.20     15.99 o
   2   1   3      468.50      448.91      9.43 o
   3   1   3       48.14       51.24      2.64 o
   4   1   3       99.07      116.66      8.00 o
   5   1   3       21.63       28.14      4.51 o
  -6   2   3       13.34       10.26      5.01 o
  -5   2   3       28.28       33.98      6.46 o
  -4   2   3      267.33      246.58      6.30 o
  -3   2   3       10.25       15.53      2.09 o
  -2   2   3     2023.37     1955.98     44.93 o
  -1   2   3      108.23       98.98      3.69 o
   0   2   3     4614.22     4611.80     91.58 o
   1   2   3      113.07       96.44      2.44 o
   2   2   3     2005.61     1921.33     38.82 o
   3   2   3       15.79       21.51      2.13 o
   4   2   3      255.14      232.29      7.13 o
   5   2   3       29.20       30.09      3.38 o
  -6   3   3        2.01        0.21      4.95 o
  -5   3   3      275.02      285.41     10.91 o
  -4   3   3       34.14       40.38      3.17 o
  -3   3   3     1194.46     1209.99     29.03 o
  -2   3   3      107.32      118.05      6.27 o
  -1   3   3     3600.07     3547.02     73.88 o
   0   3   3       12.21       20.90      1.93 o
   1   3   3     3882.30     3868.67     66.13 o
   2   3   3       74.71       85.92      2.41 o
   3   3   3     1198.28     1227.81     24.79 o
   4   3   3       19.92       22.38      2.71 o
   5   3   3      230.30      231.63      8.39 o
   6   3   3        2.69       10.72      6.67 o
  -6   4   3        8.02        1.69      5.18 o
  -5   4   3        2.31        2.68      3.35 o
  -4   4   3      693.90      664.21     16.42 o
  -3   4   3       87.13       85.02      3.83 o
  -2   4   3     3254.14     3385.26     67.42 o
  -1   4   3      450.56      488.14      9.16 o
   0   4   3     3532.62     3678.86     73.29 o
   1   4   3      425.16      473.19      8.24 o
   2   4   3     3193.14     3350.92     54.29 o
   3   4   3       81.61       76.99      3.64 o
   4   4   3      664.78      624.19     16.13 o
   5   4   3        0.64        0.50      3.29 o
   6   4   3        4.64        1.31      4.92 o
  -6   5   3        2.71       -1.15      5.40 o
  -5   5   3      114.84      121.92      6.01 o
  -4   5   3      327.75      334.92      9.49 o
  -3   5   3      840.95      835.76     18.29 o
  -2   5   3     1685.92     1796.56     36.79 o
  -1   5   3     2170.90     2104.09     52.36 o
   0   5   3      173.46      186.06      4.05 o
   1   5   3     2390.99     2339.47     37.04 o
   2   5   3     1690.49     1828.90     27.53 o
   3   5   3      886.71      899.17     18.10 o
   4   5   3      301.80      321.53      9.30 o
   5   5   3      113.14      122.04      5.72 o
   6   5   3        2.80        1.94      5.19 o
  -6   6   3        0.91       -2.59      5.38 o
  -5   6   3      155.71      160.50      6.76 o
  -4   6   3      136.95      116.07      5.14 o
  -3   6   3       21.49       22.63      2.23 o
  -2   6   3      346.23      367.75      7.91 o
  -1   6   3      321.93      380.85      7.44 o
   0   6   3        1.64        3.97      1.12 o
   1   6   3      300.33      365.80      6.64 o
   2   6   3      296.62      329.75      5.71 o
   3   6   3       12.29       10.09      1.69 o
   4   6   3      120.47      103.43      4.06 o
   5   6   3      158.66      162.60      5.75 o
   6   6   3        0.39       -0.50      3.72 o
  -6   7   3        6.11        7.30      5.44 o
  -5   7   3      118.13      116.25      6.16 o
  -4   7   3       28.62       27.13      2.87 o
  -3   7   3     1036.43     1001.11     21.39 o
  -2   7   3       86.39       86.42      3.32 o
  -1   7   3     8849.82     9130.65    159.80 o
   0   7   3       44.09       49.48      1.87 o
   1   7   3     8755.61     8866.19    145.03 o
   2   7   3       91.44       99.77      3.83 o
   3   7   3     1063.79     1028.98     18.92 o
   4   7   3       27.45       30.89      3.37 o
   5   7   3      143.95      135.41      5.35 o
   6   7   3        7.01        5.42      3.90 o
  -6   8   3        7.99       14.01      4.85 o
  -5   8   3       55.85       59.87      4.83 o
  -4   8   3      383.84      423.46     10.39 o
  -3   8   3       20.53       19.28      2.37 o
  -2   8   3      881.86      862.45     18.51 o
  -1   8   3      656.65      716.42     15.38 o
   0   8   3      338.10      282.85      5.59 o
   1   8   3      691.80      728.41     12.41 o
   2   8   3      889.26      889.65     16.41 o
   3   8   3       20.15       17.57      1.90 o
   4   8   3      399.51      438.88     11.96 o
   5   8   3       59.96       63.99      4.25 o
   6   8   3        8.92       22.66      4.26 o
  -6   9   3        3.13        2.33      4.88 o
  -5   9   3      110.47      101.15      4.90 o
  -4   9   3       10.16       16.20      2.85 o
  -3   9   3      707.33      664.58     14.62 o
  -2   9   3      167.86      170.01      4.97 o
  -1   9   3     3362.45     3435.15     67.77 o
   0   9   3      107.88      113.33      2.98 o
   1   9   3     3255.25     3328.00     54.94 o
   2   9   3      163.53      165.65      4.26 o
   3   9   3      698.96      653.49     12.75 o
   4   9   3       10.48       16.63      3.31 o
   5   9   3      121.81      109.38      5.15 o
   6   9   3        3.10        2.06      3.91 o
  -5  10   3        0.49        2.66      3.44 o
  -4  10   3      133.30      147.60      5.52 o
  -3  10   3      102.76      103.50      4.47 o
  -2  10   3      854.34      852.78     16.67 o
  -1  10   3      148.76      139.32      4.58 o
   0  10   3      845.78      784.26     13.55 o
   1  10   3      170.88      160.28      3.70 o
   2  10   3      696.57      701.90     14.45 o
   3  10   3      107.43      105.22      5.00 o
   4  10   3      120.50      134.62      6.09 o
   5  10   3        0.06        5.02      3.60 o
  -5  11   3       15.81       24.49      4.28 o
  -4  11   3        1.60        0.89      2.97 o
  -3  11   3       13.86       12.17      2.68 o
  -2  11   3        7.61       10.42      2.43 o
  -1  11   3       79.35       73.97      2.85 o
   0  11   3        1.80        6.69      2.52 o
   1  11   3       56.91       59.33      2.83 o
   2  11   3       10.44       15.56      2.96 o
   3  11   3       24.45       24.07      3.56 o
   4  11   3        1.56       -1.41      3.06 o
   5  11   3       23.36       26.62      3.94 o
  -5  12   3        5.57        1.51      3.71 o
  -4  12   3      107.55      116.01      5.17 o
  -3  12   3        7.11        5.48      2.79 o
  -2  12   3      884.09      917.28     19.57 o
  -1  12   3       57.96       61.15      2.74 o
   0  12   3     1964.00     2027.51     36.78 o
   1  12   3       47.94       52.37      2.75 o
   2  12   3      853.77      890.03     19.33 o
   3  12   3        4.08        5.62      3.36 o
   4  12   3      108.63      115.64      5.37 o
   5  12   3        5.15        6.07      3.73 o
  -5  13   3        2.37        5.35      4.10 o
  -4  13   3       27.50       33.70      4.04 o
  -3  13   3       18.36       10.87      3.12 o
  -2  13   3      139.16      135.08      5.28 o
  -1  13   3       28.34       29.61      2.84 o
   0  13   3      120.64      118.56      3.84 o
   1  13   3       25.52       28.25      2.85 o
   2  13   3      139.01      138.60      5.03 o
   3  13   3       14.95       12.69      3.68 o
   4  13   3       25.32       25.98      3.95 o
   5  13   3        2.06        0.78      3.94 o
  -5  14   3        2.99        2.43      4.15 o
  -4  14   3       86.76       89.11      4.97 o
  -3  14   3        2.59        2.58      3.16 o
  -2  14   3      303.91      287.04      7.88 o
  -1  14   3        1.78        1.42      2.57 o
   0  14   3      393.84      409.38      8.77 o
   1  14   3        2.84        1.38      2.68 o
   2  14   3      282.82      273.42      9.41 o
   3  14   3        2.88       -0.60      3.84 o
   4  14   3       86.44       80.43      5.19 o
   5  14   3        3.12       -3.04      4.19 o
  -4  15   3        3.54        5.94      3.82 o
  -3  15   3       69.90       85.04      4.75 o
  -2  15   3       20.91       20.67      3.30 o
  -1  15   3      300.16      304.91      8.36 o
   0  15   3       35.15       33.98      3.17 o
   1  15   3      317.28      319.81      9.91 o
   2  15   3       13.05       10.05      3.80 o
   3  15   3       75.13       94.19      5.66 o
   4  15   3        3.73        8.46      4.07 o
  -4  16   3       23.62       18.37      4.35 o
  -3  16   3        1.44       -0.33      3.55 o
  -2  16   3      177.41      175.80      6.18 o
  -1  16   3        4.04        8.82      3.03 o
   0  16   3      274.23      293.99      8.08 o
   1  16   3        4.30        3.42      3.09 o
   2  16   3      148.50      138.45      7.30 o
   3  16   3        1.67        4.80      3.82 o
   4  16   3       20.21       15.89      4.60 o
  -4  17   3       15.02       13.92      5.26 o
  -3  17   3       72.21       75.71      6.02 o
  -2  17   3       23.37       24.35      4.69 o
  -1  17   3        8.49       12.42      3.79 o
   0  17   3        0.56        1.05      3.48 o
   1  17   3       23.69       28.08      3.43 o
   2  17   3       19.76       23.21      5.07 o
   3  17   3       81.79       88.24      6.10 o
   4  17   3       10.95       12.42      5.32 o
  -3  18   3        0.20        0.92      4.78 o
  -2  18   3        7.79        3.85      4.50 o
  -1  18   3       21.94       24.57      5.02 o
   0  18   3        2.26        4.36      4.72 o
   1  18   3       23.70       24.93      6.31 o
   2  18   3        6.36        5.72      5.45 o
   3  18   3        0.58        1.88      5.11 o
  -3  19   3       17.07       18.08      5.57 o
  -2  19   3       86.20       79.86      5.89 o
  -1  19   3       68.85       72.90      6.67 o
   0  19   3        0.39        0.90      5.00 o
   1  19   3       63.48       71.41      6.90 o
   2  19   3       89.56       83.03      6.30 o
   3  19   3       18.37       17.56      5.74 o
  -2  20   3        1.57        1.25      5.92 o
  -1  20   3        8.97        5.97      5.31 o
   0  20   3        2.38        7.44      5.06 o
   1  20   3        7.45        6.33      5.50 o
   2  20   3        1.01       -1.43      4.96 o
   0  21   3        3.40        2.42      8.96 o
   1  21   3      165.73      188.44     11.06 o
   0   0   4      368.21      379.48     11.80 o
   1   0   4     8166.15     8050.17    142.86 o
   2   0   4     2254.10     2335.40     42.00 o
   3   0   4     2343.21     2364.01     54.90 o
   4   0   4      889.98      861.78     37.21 o
   5   0   4      137.70      162.29     11.57 o
   6   0   4        3.59        4.42      7.40 o
  -6   1   4       15.47       13.81      5.11 o
  -5   1   4       45.36       49.90      6.49 o
  -4   1   4      276.36      286.80      8.44 o
  -3   1   4      186.10      189.12      5.49 o
  -2   1   4      698.41      717.69     13.63 o
  -1   1   4       99.84      106.07      2.54 o
   0   1   4      419.32      375.50     11.21 o
   1   1   4       73.66       84.26      2.28 o
   2   1   4      718.51      741.37     13.69 o
   3   1   4      134.23      138.10      5.14 o
   4   1   4      271.60      271.12     14.54 o
   5   1   4       32.97       32.26      4.81 o
   6   1   4       13.83       14.46      7.44 o
  -6   2   4       21.12       27.79      8.25 o
  -5   2   4      262.35      251.51     10.44 o
  -4   2   4      236.67      215.25      7.25 o
  -3   2   4     1799.23     1834.43     43.27 o
  -2   2   4      625.76      602.00     13.50 o
  -1   2   4     3761.36     3849.94    118.25 o
   0   2   4      343.13      352.05      7.86 o
   1   2   4     4273.79     4399.41     75.28 o
   2   2   4      677.03      675.18     13.55 o
   3   2   4     1870.13     1857.73     43.13 o
   4   2   4      270.37      238.03      8.86 o
   5   2   4      215.55      204.90     12.13 o
  -6   3   4        7.32       10.01      5.32 o
  -5   3   4       20.43       18.24      4.66 o
  -4   3   4      130.02      144.36      5.75 o
  -3   3   4      337.89      320.84      8.73 o
  -2   3   4     1066.91     1013.17     19.94 o
  -1   3   4      944.31     1059.96     20.59 o
   0   3   4     1763.53     1658.51     33.58 o
   1   3   4      833.81      944.08     18.12 o
   2   3   4      921.50      914.13     17.55 o
   3   3   4      320.23      303.11      8.50 o
   4   3   4      135.21      150.13      6.90 o
   5   3   4       34.14       35.46      4.11 o
  -6   4   4       22.57       30.06      9.15 o
  -5   4   4       41.25       40.64      4.17 o
  -4   4   4       36.28       38.51      3.61 o
  -3   4   4      188.84      173.03      5.47 o
  -2   4   4      277.81      269.30      8.50 o
  -1   4   4      441.76      407.45      9.32 o
   0   4   4      653.71      721.43     15.18 o
   1   4   4      445.85      420.92      7.39 o
   2   4   4      196.14      203.30      4.73 o
   3   4   4      151.76      139.55      7.63 o
   4   4   4       50.09       56.13      7.15 o
   5   4   4       26.68       20.12      3.92 o
  -6   5   4       17.85       15.93      5.81 o
  -5   5   4       36.50       35.50      4.19 o
  -4   5   4       95.60       97.61      5.14 o
  -3   5   4      284.40      265.62      8.11 o
  -2   5   4     1351.58     1287.75     32.91 o
  -1   5   4      345.05      333.14      7.01 o
   0   5   4     4496.58     4338.52     86.49 o
   1   5   4      360.85      359.95      6.36 o
   2   5   4     1441.15     1443.07     23.12 o
   3   5   4      309.99      293.11      6.99 o
   4   5   4      109.12      127.24      4.44 o
   5   5   4       43.38       36.95      4.20 o
   6   5   4       16.25       16.06      9.31 o
  -6   6   4        4.32        5.62      5.73 o
  -5   6   4        2.85        7.25      3.81 o
  -4   6   4       61.40       70.45      4.35 o
  -3   6   4       22.01       21.14      2.89 o
  -2   6   4      195.39      193.79      5.56 o
  -1   6   4      131.83      151.56      3.88 o
   0   6   4       15.98       14.92      1.29 o
   1   6   4      144.18      170.59      5.92 o
   2   6   4      233.10      241.04      4.27 o
   3   6   4       25.47       27.70      2.09 o
   4   6   4       69.22       77.01      3.24 o
   5   6   4        3.27        0.05      3.21 o
   6   6   4        3.91        6.33      4.09 o
  -6   7   4       33.59       25.97      5.99 o
  -5   7   4        7.98        2.59      3.58 o
  -4   7   4      280.59      270.84      8.80 o
  -3   7   4      105.14       85.13      3.73 o
  -2   7   4     1381.80     1379.82     28.35 o
  -1   7   4      264.15      283.22      6.08 o
   0   7   4     2610.02     2551.70     46.03 o
   1   7   4      257.95      275.02      5.95 o
   2   7   4     1379.95     1374.14     25.21 o
   3   7   4      101.62       90.11      3.30 o
   4   7   4      271.58      278.43      7.39 o
   5   7   4        4.14       -0.01      3.17 o
   6   7   4       31.41       32.36      4.57 o
  -5   8   4        4.06        5.68      4.19 o
  -4   8   4       46.91       52.03      4.27 o
  -3   8   4       66.21       73.00      3.43 o
  -2   8   4       10.68       10.42      2.00 o
  -1   8   4     1171.95     1100.33     23.17 o
   0   8   4       33.06       40.95      1.99 o
   1   8   4     1153.81     1109.70     18.68 o
   2   8   4        3.32        6.64      2.64 o
   3   8   4       64.00       70.40      2.95 o
   4   8   4       43.60       50.45      4.10 o
   5   8   4        6.29        9.37      3.52 o
  -5   9   4       24.71       18.20      4.21 o
  -4   9   4       32.99       32.71      3.33 o
  -3   9   4      175.01      156.44      5.03 o
  -2   9   4      419.04      424.26     10.72 o
  -1   9   4      145.38      145.05      3.96 o
   0   9   4     1123.19     1167.15     21.69 o
   1   9   4      134.40      138.77      3.53 o
   2   9   4      504.54      512.25      9.63 o
   3   9   4      155.95      132.65      4.18 o
   4   9   4       33.95       31.54      3.80 o
   5   9   4       19.12       13.46      3.78 o
  -5  10   4       70.29       83.68      5.68 o
  -4  10   4       10.75        8.03      3.08 o
  -3  10   4      501.93      526.50     12.54 o
  -2  10   4      152.59      162.38      5.44 o
  -1  10   4      903.36      887.81     22.15 o
   0  10   4      111.73      112.25      4.10 o
   1  10   4      890.94      890.29     18.81 o
   2  10   4      208.65      211.05      4.98 o
   3  10   4      526.68      551.01     10.94 o
   4  10   4       12.12       13.37      3.67 o
   5  10   4       82.16       92.19      5.20 o
  -5  11   4        6.09        1.72      4.46 o
  -4  11   4       46.66       33.63      4.80 o
  -3  11   4        5.17        5.95      3.49 o
  -2  11   4      443.29      447.86     13.35 o
  -1  11   4      188.00      186.75      8.94 o
   0  11   4      502.69      536.95     10.77 o
   1  11   4      197.87      193.08      5.52 o
   2  11   4      508.50      517.16     11.31 o
   3  11   4       12.08       18.10      3.61 o
   4  11   4       49.88       39.79      4.36 o
   5  11   4        2.90       -2.92      4.46 o
  -5  12   4       18.34       26.14      5.20 o
  -4  12   4      123.55      119.35      6.45 o
  -3  12   4      257.48      256.19      8.67 o
  -2  12   4      451.45      422.21     12.17 o
   0  12   4      345.64      345.93      7.60 o
   1  12   4      205.38      200.66      5.78 o
   2  12   4      452.34      420.38     10.04 o
   3  12   4      212.46      216.69     10.23 o
   4  12   4      129.78      130.23     10.32 o
   5  12   4       18.48       30.69      5.71 o
  -5  13   4        8.98        8.76      5.11 o
  -4  13   4        0.08        0.66      4.19 o
  -3  13   4        7.23        8.18      3.89 o
  -2  13   4       25.21       21.47      3.70 o
  -1  13   4      462.72      482.25     13.33 o
   0  13   4       16.88       24.90      2.85 o
   1  13   4      441.13      471.69     13.47 o
   2  13   4       28.05       20.70      2.87 o
   3  13   4        6.62        8.00      5.04 o
   4  13   4        0.00       -0.74      5.08 o
   5  13   4        9.03       11.12      5.21 o
  -4  14   4       20.00       18.50      4.97 o
  -3  14   4      206.32      224.27      8.78 o
  -2  14   4       11.28        9.71      3.79 o
  -1  14   4      758.52      801.51     21.18 o
   0  14   4       44.64       48.31      3.95 o
   1  14   4      790.36      842.82     20.87 o
   2  14   4       10.09        9.31      3.47 o
   3  14   4      209.23      210.09     10.47 o
   4  14   4       22.03       15.28      5.79 o
  -4  15   4       27.95       42.72      5.60 o
  -3  15   4       42.39       41.60      5.20 o
  -2  15   4       50.97       47.92      6.57 o
  -1  15   4       48.02       53.60      4.44 o
   0  15   4        1.45        2.83      3.17 o
   1  15   4       48.93       52.08      5.58 o
   2  15   4       73.59       74.67      6.68 o
   3  15   4       42.44       38.58      6.10 o
   4  15   4       29.27       39.95      5.98 o
  -4  16   4        4.54        4.07      5.28 o
  -3  16   4       37.85       38.66      5.32 o
  -2  16   4       48.12       45.22      5.13 o
  -1  16   4       47.55       52.08      4.82 o
   0  16   4      115.45      102.91      5.42 o
   1  16   4       67.62       69.62      4.84 o
   2  16   4       55.18       55.23      6.57 o
   3  16   4       42.96       33.79      6.31 o
   4  16   4        6.75        9.02      5.79 o
  -3  17   4       31.02       28.82      5.39 o
  -2  17   4       99.03      112.04      6.43 o
  -1  17   4       48.47       34.70      5.39 o
   0  17   4      271.27      260.16     11.50 o
   1  17   4       43.90       41.25      4.56 o
   2  17   4       97.81       98.10      7.80 o
   3  17   4       28.63       27.50      6.36 o
  -3  18   4        2.14        1.29      4.94 o
  -2  18   4       10.19        6.94      4.68 o
  -1  18   4        1.37        5.02      5.88 o
   0  18   4       27.11       25.27      5.69 o
   1  18   4        0.65        2.74      4.22 o
   2  18   4        8.80        6.10      6.11 o
   3  18   4        1.06        2.25      6.14 o
  -2  19   4       48.41       57.49      5.70 o
  -1  19   4        3.16        7.50      5.78 o
   0  19   4      106.10      110.49      7.90 o
   1  19   4        5.22       -4.08      5.66 o
   2  19   4       49.56       55.64      7.31 o
  -1  20   4        5.00        0.21      5.48 o
   0  20   4        2.87        1.78      5.27 o
   1  20   4        4.66       -0.66      9.90 o
   0   0   5      742.05      647.32     15.74 o
   1   0   5     1313.25     1247.66     20.83 o
   2   0   5     1352.04     1415.60     25.89 o
   3   0   5       77.62       68.91      3.15 o
   4   0   5      519.18      540.39     17.45 o
   5   0   5        6.49        1.88      3.85 o
   6   0   5        3.90        8.64      4.93 o
  -6   1   5        8.56        1.82      5.17 o
  -5   1   5        6.77        5.13      4.24 o
  -4   1   5        3.16        4.09      3.05 o
  -3   1   5       21.33       20.00      2.80 o
  -2   1   5      235.81      221.29      5.48 o
  -1   1   5      112.67      101.75      3.11 o
   0   1   5      133.31      140.50      3.54 o
   1   1   5      143.96      135.48      2.94 o
   2   1   5      202.26      194.18      4.73 o
   3   1   5       34.94       34.69      2.39 o
   4   1   5       12.68        9.82      3.43 o
   5   1   5        5.61        3.10      3.91 o
   6   1   5       13.02        2.73      4.98 o
  -6   2   5       23.29       25.50      5.78 o
  -5   2   5      136.57      135.09      7.87 o
  -4   2   5      183.27      180.83      6.66 o
  -3   2   5      691.49      684.50     16.76 o
  -2   2   5     1065.21     1084.71     21.92 o
  -1   2   5     2160.25     2121.95     41.94 o
   0   2   5     1343.29     1233.74     22.55 o
   1   2   5     2013.02     2035.92     33.96 o
   2   2   5      989.47     1028.69     17.71 o
   3   2   5      666.07      648.50     14.37 o
   4   2   5      211.23      204.96      8.33 o
   5   2   5      158.99      162.05     12.10 o
  -6   3   5       19.18       20.07      6.09 o
  -5   3   5       13.83       21.28      5.16 o
  -4   3   5       59.56       57.98      4.07 o
  -3   3   5       39.80       46.15      3.26 o
  -2   3   5      491.93      462.66     10.39 o
  -1   3   5      324.72      296.37     11.26 o
   0   3   5     1967.49     1883.48     38.15 o
   1   3   5      396.00      363.78      6.47 o
   2   3   5      469.41      453.90      9.16 o
   3   3   5       73.14       78.07      4.83 o
   4   3   5       44.33       42.98      4.56 o
   5   3   5       14.97       22.02      4.89 o
  -6   4   5        1.52       -0.51      5.64 o
  -5   4   5       79.51       76.80      6.46 o
  -4   4   5        6.25        6.93      3.18 o
  -3   4   5      544.35      539.22     14.04 o
  -2   4   5      121.29      124.24      4.30 o
  -1   4   5      996.85      985.18     20.63 o
   0   4   5      425.90      420.27      9.53 o
   1   4   5      960.19      980.47     18.19 o
   2   4   5      122.14      126.33      3.61 o
   3   4   5      529.65      531.71     13.85 o
   4   4   5        8.69        9.35      3.17 o
   5   4   5       80.67       77.96      6.30 o
  -5   5   5       37.28       42.35      4.55 o
  -4   5   5      201.66      197.41      7.21 o
  -3   5   5      241.33      256.04      7.86 o
  -2   5   5     1166.67     1124.31     23.59 o
  -1   5   5     1166.22     1115.20     22.82 o
   0   5   5     2777.36     2739.38     63.38 o
   1   5   5     1102.28     1071.38     20.08 o
   2   5   5     1130.77     1133.91     20.86 o
   3   5   5      219.37      233.94      7.49 o
   4   5   5      187.12      173.67      6.61 o
   5   5   5       38.98       56.15      5.68 o
  -5   6   5       14.53       20.18      4.29 o
  -4   6   5        6.19        8.78      3.42 o
  -3   6   5       44.82       45.51      3.68 o
  -2   6   5        7.81        4.46      2.22 o
  -1   6   5       60.17       65.41      3.21 o
   0   6   5        0.04        1.35      1.84 o
   1   6   5       62.59       71.29      2.78 o
   2   6   5        7.78        8.55      1.92 o
   3   6   5       48.21       53.82      3.52 o
   4   6   5        6.88        6.90      3.12 o
   5   6   5       16.95       22.38      7.25 o
  -5   7   5       11.60       14.51      4.23 o
  -4   7   5      176.31      167.60      6.92 o
  -3   7   5      143.50      161.57      6.39 o
  -2   7   5      747.32      737.65     15.99 o
  -1   7   5      800.05      763.93     16.89 o
   0   7   5     1337.82     1320.09     31.30 o
   1   7   5      817.28      795.30     16.70 o
   2   7   5      736.89      714.42     18.00 o
   3   7   5      155.18      174.88      6.13 o
   4   7   5      167.80      164.86      8.68 o
   5   7   5       13.17       11.41      7.40 o
  -5   8   5       31.63       39.65      5.07 o
  -4   8   5       16.53       29.83      3.95 o
  -3   8   5       69.02       74.76      4.39 o
  -2   8   5       90.10       97.24      5.01 o
  -1   8   5       85.97       77.73      3.73 o
   0   8   5      233.91      213.48      5.93 o
   1   8   5       85.26       80.95      5.39 o
   2   8   5      104.57      111.44      4.77 o
   3   8   5       57.27       60.52      3.37 o
   4   8   5       17.22       20.93      3.75 o
   5   8   5       27.46       28.05      8.23 o
  -5   9   5        8.86        6.88      4.46 o
  -4   9   5       55.03       54.41      4.73 o
  -3   9   5       68.83       73.56      4.75 o
  -2   9   5      560.50      547.00     14.20 o
  -1   9   5      249.44      255.67      7.05 o
   0   9   5     1699.19     1639.14     33.76 o
   1   9   5      248.74      260.21      6.75 o
   2   9   5      522.40      494.71     13.48 o
   3   9   5       69.79       73.05      3.69 o
   4   9   5       52.05       38.93      5.12 o
   5   9   5        7.87        3.37      4.94 o
  -5  10   5       35.35       28.08      4.73 o
  -4  10   5       50.10       57.08      4.89 o
  -3  10   5       92.63       86.94      7.01 o
  -2  10   5      416.41      415.93     11.80 o
  -1  10   5      423.36      397.94      9.90 o
   0  10   5      999.79      960.47     20.52 o
   1  10   5      453.21      409.88     11.19 o
   2  10   5      413.91      406.11      9.82 o
   3  10   5       91.00       85.13      4.03 o
   4  10   5       48.03       52.31      5.68 o
   5  10   5       31.11       32.48      6.25 o
  -5  11   5        0.25        0.12      4.72 o
  -4  11   5       24.13       19.74      4.42 o
  -3  11   5       38.80       33.60      4.25 o
  -2  11   5      131.63      146.39      6.32 o
  -1  11   5      226.67      244.23      6.94 o
   0  11   5      299.15      326.90      8.33 o
   1  11   5      206.67      219.90      7.62 o
   2  11   5      113.65      121.45      4.87 o
   3  11   5       31.35       26.82      3.07 o
   4  11   5       22.48       19.53      5.30 o
   5  11   5        0.14       -1.08      5.89 o
  -4  12   5       84.00       85.30      5.93 o
  -3  12   5       53.03       63.15      5.26 o
  -2  12   5      298.23      293.58      9.61 o
  -1  12   5      414.36      432.48     12.71 o
   0  12   5      359.52      361.38      9.14 o
   1  12   5      474.82      459.81     12.50 o
   2  12   5      284.69      286.04      7.71 o
   3  12   5       77.84       84.35      6.26 o
   4  12   5       83.37       86.60      9.39 o
  -4  13   5        0.98        0.35      4.59 o
  -3  13   5       21.87       19.45      4.42 o
  -2  13   5       96.46       94.68      5.84 o
  -1  13   5       11.34       14.60      3.57 o
   0  13   5      165.75      148.22      6.51 o
   1  13   5       13.81       14.93      2.95 o
   2  13   5      114.84      112.47      4.81 o
   3  13   5       19.16       23.60      5.78 o
   4  13   5        3.03       15.30      6.01 o
  -4  14   5       36.03       36.64      5.71 o
  -3  14   5       82.44       68.57      5.74 o
  -2  14   5       82.27       87.81      5.59 o
  -1  14   5      273.47      270.59      9.25 o
   0  14   5        9.87       14.48      4.42 o
   1  14   5      284.40      280.02      7.84 o
   2  14   5       57.95       67.62      4.17 o
   3  14   5       93.64       90.33      7.45 o
   4  14   5       37.46       29.24      6.33 o
  -4  15   5        3.60        9.19     10.23 o
  -3  15   5        9.42        8.58      5.02 o
  -2  15   5       70.51       66.03      5.34 o
  -1  15   5       41.71       45.17      4.48 o
   0  15   5        3.19        4.59      4.80 o
   1  15   5       35.49       39.83      3.87 o
   2  15   5       56.57       52.75      4.69 o
   3  15   5        3.54        6.08      5.63 o
   4  15   5        1.81        3.63      6.38 o
  -3  16   5       65.71       59.57      5.78 o
  -2  16   5        6.36        8.74      4.49 o
  -1  16   5       38.43       39.13      6.06 o
   0  16   5        1.72        3.26      4.74 o
   1  16   5       31.61       33.60      4.56 o
   2  16   5        2.80        0.84      5.66 o
   3  16   5       62.83       56.70      7.44 o
  -3  17   5       10.39       17.84      5.46 o
  -2  17   5       11.01       13.29      5.03 o
  -1  17   5       71.49       68.98      9.80 o
   0  17   5       14.61        9.37      5.41 o
   1  17   5       72.41       78.18      5.57 o
   2  17   5        7.70        7.02      6.09 o
   3  17   5       13.13       14.20      6.50 o
  -2  18   5        5.46        7.41      4.95 o
  -1  18   5       12.33       12.30      5.89 o
   0  18   5        0.90       -0.49      5.20 o
   1  18   5       12.36       13.90      4.64 o
   2  18   5        5.76        4.07      5.94 o
  -1  19   5       20.43       26.80      5.82 o
   0  19   5       57.14       65.47      7.36 o
   1  19   5       20.01       17.34      9.37 o
   0   0   6     3455.39     3414.31     96.16 o
   1   0   6       16.00       24.55      2.34 o
   2   0   6     1776.12     1784.51     42.18 o
   3   0   6       14.16       12.35      3.33 o
   4   0   6      297.18      285.19     16.36 o
   5   0   6       12.48        9.72      7.54 o
  -5   1   6        6.21        6.57      4.63 o
  -4   1   6       78.99       85.44      5.78 o
  -3   1   6      160.25      158.92      5.32 o
  -2   1   6       19.73       17.92      2.36 o
  -1   1   6      138.46      129.20      4.15 o
   0   1   6       98.54       98.27      3.78 o
   1   1   6      107.09      105.18      4.09 o
   2   1   6       11.48       12.89      2.04 o
   3   1   6      161.63      157.89      5.76 o
   4   1   6       81.24       85.65      8.99 o
   5   1   6        8.84        2.45      7.37 o
  -5   2   6        3.39       13.11      4.91 o
  -4   2   6      202.04      201.34      7.32 o
  -3   2   6      127.12      133.15      4.93 o
  -2   2   6      928.39      928.71     20.40 o
  -1   2   6       91.65       75.78      3.35 o
   0   2   6     1126.19     1077.02     19.96 o
   1   2   6       85.60       72.24      2.81 o
   2   2   6      972.21      986.90     18.14 o
   3   2   6      130.48      149.53      4.43 o
   4   2   6      187.33      184.16      8.58 o
   5   2   6        4.24        7.95      7.35 o
  -5   3   6       65.00       74.41      6.69 o
  -4   3   6       18.80       18.62      3.89 o
  -3   3   6      795.81      805.99     20.45 o
  -2   3   6       57.90       62.49      3.35 o
  -1   3   6     1344.55     1270.73     26.50 o
   0   3   6      236.04      214.55      5.15 o
   1   3   6     1310.57     1272.75     23.38 o
   2   3   6       62.71       61.96      2.83 o
   3   3   6      804.21      838.17     20.59 o
   4   3   6       25.41       29.71      3.77 o
   5   3   6       73.72       78.42      9.60 o
  -5   4   6        6.66       12.89      5.28 o
  -4   4   6      165.36      158.44      6.88 o
  -3   4   6       70.34       80.42      4.47 o
  -2   4   6      442.26      453.29     10.26 o
  -1   4   6        6.98        9.18      2.26 o
   0   4   6      322.62      329.38      7.07 o
   1   4   6        9.88       10.80      1.93 o
   2   4   6      402.61      409.43      8.83 o
   3   4   6       81.91       92.67      4.68 o
   4   4   6      176.81      180.66      8.07 o
   5   4   6        9.00       17.54      4.22 o
  -5   5   6       62.48       65.28      6.63 o
  -4   5   6        1.96       10.05      3.84 o
  -3   5   6      669.31      692.35     18.00 o
  -2   5   6       41.73       48.08      3.31 o
  -1   5   6     1762.21     1701.00     35.72 o
   0   5   6       96.31       82.41      3.57 o
   1   5   6     1810.68     1758.66     31.54 o
   2   5   6       45.98       45.86      3.67 o
   3   5   6      706.02      703.63     17.86 o
   4   5   6        0.33       -0.52      3.33 o
   5   5   6       65.10       78.88      6.71 o
  -5   6   6       11.88       13.19      4.50 o
  -4   6   6       51.22       48.87      4.55 o
  -3   6   6       35.36       32.30      3.71 o
  -2   6   6       30.60       32.27      2.93 o
  -1   6   6      100.07       99.15      4.14 o
   0   6   6       40.38       54.18      3.01 o
   1   6   6       85.61       79.86      3.22 o
   2   6   6       22.66       23.54      2.59 o
   3   6   6       25.53       18.85      3.14 o
   4   6   6       53.84       59.39      4.87 o
   5   6   6       10.73       16.21      7.40 o
  -5   7   6       46.22       46.30      5.36 o
  -4   7   6        2.57        3.92      3.73 o
  -3   7   6      393.64      397.10     11.27 o
  -2   7   6        6.18        4.62      2.66 o
  -1   7   6     1249.44     1246.43     25.38 o
   0   7   6        1.43        5.94      2.52 o
   1   7   6     1183.51     1164.55     22.24 o
   2   7   6       11.33       13.83      2.88 o
   3   7   6      362.71      359.77     10.69 o
   4   7   6        1.51        1.43      3.48 o
   5   7   6       46.66       40.74      9.01 o
  -5   8   6       10.22       12.13      5.07 o
  -4   8   6       33.48       40.85      4.65 o
  -3   8   6       32.44       35.99      4.32 o
  -2   8   6       53.19       47.14      3.54 o
  -1   8   6       58.95       60.64      3.55 o
   0   8   6       21.08       12.14      2.47 o
   1   8   6       44.93       43.29      2.65 o
   2   8   6       67.69       58.91      3.84 o
   3   8   6       25.18       27.66      4.82 o
   4   8   6       36.15       42.72      4.25 o
   5   8   6       10.63       21.25      8.05 o
  -5   9   6       20.07       22.58      6.45 o
  -4   9   6        6.66        6.26      4.32 o
  -3   9   6      173.31      165.36      8.16 o
  -2   9   6        5.85        8.20      3.63 o
  -1   9   6      676.46      705.64     15.53 o
   0   9   6      139.62      135.03      4.97 o
   1   9   6      648.86      664.13     17.49 o
   2   9   6        5.75        8.46      3.13 o
   3   9   6      163.43      157.61      6.43 o
   4   9   6        6.95        5.73      6.74 o
   5   9   6       21.62       16.96      8.48 o
  -4  10   6       56.95       61.92      5.69 o
  -3  10   6       30.20       27.95      4.43 o
  -2  10   6      124.86      128.60      6.43 o
  -1  10   6       30.31       26.97      3.12 o
   0  10   6       41.70       41.40      3.22 o
   1  10   6       32.26       23.00      3.55 o
   2  10   6      138.15      136.29      5.83 o
   3  10   6       30.11       25.57      3.87 o
   4  10   6       57.40       60.62      9.11 o
  -4  11   6        9.27       13.98      4.78 o
  -3  11   6       78.55       73.14      5.70 o
  -2  11   6        3.98        3.20      3.91 o
  -1  11   6       96.61      110.61      5.05 o
   0  11   6       12.27       18.51      2.93 o
   1  11   6      122.47      136.23      6.78 o
   2  11   6        4.31        3.56      3.35 o
   3  11   6       89.39       75.86      4.85 o
   4  11   6        9.07        6.72      8.12 o
  -4  12   6       68.26       79.34      6.30 o
  -3  12   6       43.11       38.92      5.10 o
  -2  12   6      255.47      277.72      9.83 o
  -1  12   6       44.78       48.08      3.94 o
   0  12   6      370.12      379.69     11.30 o
   1  12   6       55.62       55.54      4.46 o
   2  12   6      262.56      268.80      9.05 o
   3  12   6       48.97       55.28      9.09 o
   4  12   6       63.72       74.35     10.65 o
  -4  13   6       20.81       25.75      5.75 o
  -3  13   6        2.02        0.14      4.76 o
  -2  13   6       64.17       60.91      5.39 o
  -1  13   6        3.75        5.52      3.72 o
   0  13   6       97.03       88.01      5.31 o
   1  13   6        3.45        7.67      3.64 o
   2  13   6       54.23       48.83      4.55 o
   3  13   6        0.94        0.00      8.35 o
   4  13   6       21.43       19.03      9.44 o
  -3  14   6       22.04       19.37      5.15 o
  -2  14   6      168.76      169.01      8.13 o
  -1  14   6        9.92       16.29      4.02 o
   0  14   6      369.12      365.47     11.35 o
   1  14   6       11.27       20.24      3.93 o
   2  14   6      197.40      201.10      9.62 o
   3  14   6       21.05       14.33      9.67 o
  -3  15   6       71.61       77.31     10.56 o
  -2  15   6        0.86        1.91      4.67 o
  -1  15   6       33.47       36.95      5.73 o
   0  15   6        1.32        1.50      5.03 o
   1  15   6       32.86       31.06      4.43 o
   2  15   6        0.13        4.63      5.11 o
   3  15   6       77.33       78.61      7.80 o
  -2  16   6      101.78       98.44      6.81 o
  -1  16   6       10.28        8.30      5.64 o
   0  16   6      168.90      182.53     10.02 o
   1  16   6       10.88       13.19      4.55 o
   2  16   6      100.84      104.67     12.78 o
  -2  17   6        9.08        8.85      5.19 o
  -1  17   6       41.53       39.73      6.72 o
   0  17   6        0.18        5.72      5.78 o
   1  17   6       34.18       36.15      6.51 o
   2  17   6       12.83        2.27      9.97 o
  -1  18   6        5.81        6.29      5.85 o
   0  18   6       19.03       15.63      5.88 o
   1  18   6        5.99       -3.65      5.89 o
   0   0   7      550.06      560.89     17.90 o
   1   0   7      788.02      749.62     16.31 o
   2   0   7      169.07      188.94      6.13 o
   3   0   7      304.11      321.03     10.11 o
   4   0   7        9.01       14.51      7.74 o
   5   0   7       48.71       42.97      9.87 o
  -5   1   7        6.00        5.68      8.50 o
  -4   1   7       24.75       31.23      8.23 o
  -3   1   7       33.64       40.22      4.21 o
  -2   1   7      164.23      149.46      6.24 o
  -1   1   7       32.07       30.68      2.86 o
   0   1   7      319.86      302.98      7.69 o
   1   1   7       23.72       20.34      2.66 o
   2   1   7      158.55      142.43      5.13 o
   3   1   7       30.59       33.81      3.68 o
   4   1   7       25.13       25.94      7.92 o
   5   1   7        6.41        6.49      8.23 o
  -5   2   7       24.67       15.45      8.76 o
  -4   2   7       20.52       11.94      7.47 o
  -3   2   7      205.63      214.79      8.11 o
  -2   2   7       84.21       86.70      4.87 o
  -1   2   7     1278.04     1217.51     25.31 o
   0   2   7      128.70      142.27      4.84 o
   1   2   7     1259.01     1205.25     25.25 o
   2   2   7       74.41       71.78      3.79 o
   3   2   7      195.90      209.83     12.61 o
   4   2   7       18.12       12.48      5.09 o
   5   2   7       25.72       24.78      5.91 o
  -5   3   7        6.68        4.59      8.48 o
  -4   3   7       39.47       45.98      6.09 o
  -3   3   7       34.62       42.94      4.33 o
  -2   3   7      209.00      204.68      7.31 o
  -1   3   7       91.20       95.17      4.12 o
   0   3   7      318.58      270.02      7.24 o
   1   3   7       87.67       89.75      4.13 o
   2   3   7      190.38      188.52      6.16 o
   3   3   7       27.99       29.75      4.66 o
   4   3   7       41.32       49.89      5.97 o
   5   3   7        5.40        9.41      5.57 o
  -5   4   7        2.26        2.95      7.44 o
  -4   4   7       14.71       10.74      5.24 o
  -3   4   7       23.52       30.52      4.35 o
  -2   4   7      143.67      149.30      6.39 o
  -1   4   7      280.43      276.15      8.91 o
   0   4   7      398.84      412.33      9.82 o
   1   4   7      296.62      286.01      7.35 o
   2   4   7      150.27      157.54      5.34 o
   3   4   7       30.98       41.55      5.10 o
   4   4   7        8.20        7.54      5.00 o
   5   4   7        0.56       -4.05      5.41 o
  -4   5   7       98.83      116.10      7.89 o
  -3   5   7       54.87       48.23      5.72 o
  -2   5   7      750.97      754.60     18.23 o
  -1   5   7       39.43       42.09      3.62 o
   0   5   7     1486.72     1342.78     27.84 o
   1   5   7       19.92       21.03      2.77 o
   2   5   7      657.70      643.69     15.42 o
   3   5   7       44.49       34.07      5.01 o
   4   5   7      110.50      113.34      7.33 o
  -4   6   7        3.10        7.04      5.30 o
  -3   6   7       46.30       48.88      5.54 o
  -2   6   7       58.41       68.14      4.79 o
  -1   6   7       55.24       64.51      4.27 o
   0   6   7      111.68      106.57      4.36 o
   1   6   7       46.01       56.26      3.36 o
   2   6   7       69.58       69.15      5.25 o
   3   6   7       38.23       40.86      5.20 o
   4   6   7        8.25       14.77      5.16 o
  -4   7   7       90.46      106.36      7.10 o
  -3   7   7      152.90      146.64      6.98 o
  -2   7   7      704.40      691.69     15.90 o
  -1   7   7        4.16        6.03      2.99 o
   0   7   7     1817.49     1679.85     34.78 o
   1   7   7       16.76       18.43      2.36 o
   2   7   7      712.13      690.54     17.78 o
   3   7   7      163.57      153.40      6.59 o
   4   7   7       98.75      102.72      5.78 o
  -4   8   7       13.84       15.39      5.11 o
  -3   8   7        1.33        5.79      4.32 o
  -2   8   7       39.49       34.75      3.80 o
  -1   8   7       60.46       53.53      3.69 o
   0   8   7      112.01      104.59      4.68 o
   1   8   7       81.29       72.84      3.33 o
   2   8   7       49.29       42.21      3.82 o
   3   8   7        5.38        8.86      3.63 o
   4   8   7       13.89        8.77      4.06 o
  -4   9   7       40.28       42.48      5.70 o
  -3   9   7       98.79      105.25      6.24 o
  -2   9   7      151.92      177.98      6.91 o
  -1   9   7      163.94      154.34      5.82 o
   0   9   7      151.88      168.78      5.86 o
   1   9   7      183.44      165.82      5.58 o
   2   9   7      190.33      218.55      7.37 o
   3   9   7      109.45      101.12      5.48 o
   4   9   7       37.83       41.05      6.05 o
  -4  10   7       16.08       14.77      5.12 o
  -3  10   7       99.97      109.44      6.39 o
  -2  10   7       13.89       13.18      4.36 o
  -1  10   7      465.93      461.10     11.47 o
   0  10   7       15.94       13.25      3.09 o
   1  10   7      456.91      452.50     12.91 o
   2  10   7       13.84       14.42      3.71 o
   3  10   7       88.82       94.39      5.91 o
   4  10   7       14.32       14.82      8.00 o
  -3  11   7       10.52        8.49      4.88 o
  -2  11   7       38.63       45.61      5.19 o
  -1  11   7       22.64       23.11      3.55 o
   0  11   7       45.47       54.42      6.72 o
   1  11   7       22.49       25.82      3.90 o
   2  11   7       35.80       38.20      4.22 o
   3  11   7       10.62        7.39      4.21 o
  -3  12   7       55.00       60.74      5.95 o
  -2  12   7       13.65       14.78      4.48 o
  -1  12   7      173.29      176.32      7.59 o
   0  12   7       28.29       24.21      4.26 o
   1  12   7      184.17      172.05      7.24 o
   2  12   7       16.68       13.17      4.09 o
   3  12   7       58.24       62.84      5.17 o
  -3  13   7       19.52       17.32      5.36 o
  -2  13   7       13.51       14.20      4.67 o
  -1  13   7       12.48       11.82      3.66 o
   0  13   7        8.23        4.26      4.08 o
   1  13   7       14.33       17.94      4.28 o
   2  13   7       13.59       15.11      4.34 o
   3  13   7       18.11       18.35      8.71 o
  -2  14   7       11.43        9.54      5.02 o
  -1  14   7      144.36      171.05     14.34 o
   0  14   7       28.22       17.23      4.54 o
   1  14   7      142.46      147.63      7.29 o
   2  14   7       11.09       11.22      4.54 o
  -2  15   7       26.98       24.33      5.55 o
  -1  15   7        8.51       11.05      5.34 o
   0  15   7       77.98       61.73      5.63 o
   1  15   7        8.14        8.68      4.53 o
   2  15   7       25.51       27.42      4.84 o
  -1  16   7       27.16       43.08      6.95 o
   0  16   7        5.98        8.44      6.05 o
   1  16   7       30.18       44.47      5.42 o
   0   0   8      271.63      257.10     13.28 o
   1   0   8      431.85      440.17     10.65 o
   2   0   8      239.59      242.59      7.41 o
   3   0   8      113.11      123.33      5.70 o
   4   0   8       48.69       59.06      7.48 o
  -4   1   8       26.08       28.75      8.66 o
  -3   1   8       19.64       20.63      3.76 o
  -2   1   8       43.13       40.80      3.75 o
  -1   1   8       83.98       77.45      4.01 o
   0   1   8      144.43      145.42      5.20 o
   1   1   8       82.50       79.18      4.08 o
   2   1   8       48.35       49.81      3.84 o
   3   1   8       18.13       15.72      4.48 o
   4   1   8       22.88       24.73      5.91 o
  -4   2   8       47.07       54.38      9.87 o
  -3   2   8      144.48      140.67      7.20 o
  -2   2   8      234.53      235.68      7.35 o
  -1   2   8      805.08      776.85     17.29 o
   0   2   8      314.16      282.01      7.71 o
   1   2   8      779.58      793.46     17.34 o
   2   2   8      226.78      236.81      7.25 o
   3   2   8      140.73      124.66      7.76 o
   4   2   8       45.52       55.53      6.59 o
  -4   3   8       28.16       29.46      9.49 o
  -3   3   8       77.11       83.64      5.89 o
  -2   3   8       51.39       49.11      4.55 o
  -1   3   8      239.19      227.69      6.70 o
   0   3   8       70.06       73.72      3.82 o
   1   3   8      201.77      188.32      6.44 o
   2   3   8       68.84       71.19      4.09 o
   3   3   8       61.32       64.14     15.95 o
   4   3   8       28.14       32.55      6.17 o
  -4   4   8        9.43       11.71      6.05 o
  -3   4   8       38.45       39.42      5.09 o
  -2   4   8       92.19       88.01      5.25 o
  -1   4   8      128.15      149.10      5.55 o
   0   4   8      137.44      129.74      5.08 o
   1   4   8      114.50      128.48      5.27 o
   2   4   8       72.37       73.51      4.30 o
   3   4   8       40.88       40.06      5.37 o
   4   4   8        7.26        6.82      5.57 o
  -4   5   8       75.61       84.83      8.54 o
  -3   5   8      106.98      124.01      8.31 o
  -2   5   8      145.75      153.86      7.05 o
  -1   5   8      112.46      103.85      4.91 o
   0   5   8      110.65      117.04      4.98 o
   1   5   8      108.50      106.77      4.71 o
   2   5   8      174.76      176.91      8.49 o
   3   5   8      104.47      108.49      7.99 o
   4   5   8       76.45       68.30      6.61 o
  -4   6   8        8.61        6.87      7.72 o
  -3   6   8       20.65       29.85      6.17 o
  -2   6   8        6.31        4.17      4.07 o
  -1   6   8        3.98        4.43      3.78 o
   0   6   8        0.70        0.86      2.79 o
   1   6   8        9.50       10.70      2.88 o
   2   6   8        6.40        8.10      4.61 o
   3   6   8       27.04       38.63      7.26 o
   4   6   8        8.66        1.41      5.09 o
  -4   7   8       25.45       26.55      9.92 o
  -3   7   8      144.26      162.08      9.51 o
  -2   7   8      140.00      139.95     10.51 o
  -1   7   8       79.42       82.31      5.29 o
   0   7   8      192.89      205.75      6.62 o
   1   7   8       84.38       90.88      5.93 o
   2   7   8      122.41      117.85      7.44 o
   3   7   8      146.58      163.86      8.99 o
   4   7   8       23.68       24.51      8.20 o
  -3   8   8       23.05       31.61      6.50 o
  -2   8   8       75.11       68.82      6.67 o
  -1   8   8       11.67        9.61      3.93 o
   0   8   8      100.02       93.65      4.64 o
   1   8   8        6.27        5.49      3.39 o
   2   8   8       80.72       64.10      8.33 o
   3   8   8       27.70       33.75      5.70 o
  -3   9   8       47.93       45.50      6.69 o
  -2   9   8      106.13      110.00      6.32 o
  -1   9   8       85.35       85.46      5.37 o
   0   9   8       56.66       64.58      5.07 o
   1   9   8       86.77       98.02      6.97 o
   2   9   8       78.58       73.12      6.29 o
   3   9   8       49.79       57.24      5.98 o
  -3  10   8       22.41       17.11      6.38 o
  -2  10   8       78.64       96.72      6.19 o
  -1  10   8      126.10      115.48      6.16 o
   0  10   8       93.23       93.19      5.57 o
   1  10   8      131.32      108.18      7.25 o
   2  10   8      103.34       90.12     19.88 o
   3  10   8       25.16       24.45      5.74 o
  -3  11   8        6.80       11.18      8.38 o
  -2  11   8       94.71       99.13      7.57 o
  -1  11   8       22.24       21.48      4.34 o
   0  11   8      122.22      128.41     14.27 o
   1  11   8       23.96       30.48      7.05 o
   2  11   8       84.84       84.24      6.91 o
   3  11   8        8.52        0.66      7.62 o
  -2  12   8       31.30       36.66      6.71 o
  -1  12   8      105.49      102.16      6.60 o
   0  12   8       41.55       48.11      5.82 o
   1  12   8      104.45      102.50      7.50 o
   2  12   8       28.50       25.16      5.72 o
  -2  13   8       10.82       15.41      6.18 o
  -1  13   8        2.75        4.41      5.03 o
   0  13   8        6.84        9.34      4.59 o
   1  13   8        3.39        2.92      4.46 o
   2  13   8        9.53        9.40      5.77 o
  -1  14   8       58.19       58.72      9.39 o
   0  14   8       41.68       50.91      5.35 o
   1  14   8       55.29       59.10      5.46 o
   0   0   9      652.85      628.19     21.61 o
   1   0   9      131.05      114.51      5.20 o
   2   0   9      261.70      256.58      8.14 o
   3   0   9        3.55        9.40      4.70 o
  -3   1   9       11.27       10.47      4.22 o
  -2   1   9       15.45       11.47      3.67 o
  -1   1   9        8.92        6.20      3.30 o
   0   1   9        0.34       -2.95      3.08 o
   1   1   9        3.45        2.20      3.07 o
   2   1   9       13.62       10.65      3.76 o
   3   1   9       13.78       13.10      5.78 o
  -3   2   9        2.91        5.24      3.94 o
  -2   2   9      205.96      207.49      7.30 o
  -1   2   9       64.36       53.84      3.99 o
   0   2   9      427.59      429.80     10.81 o
   1   2   9       60.71       50.83      3.96 o
   2   2   9      233.19      243.80      8.66 o
   3   2   9        1.60       -0.87      5.17 o
  -3   3   9       73.91       77.19      6.04 o
  -2   3   9        4.65        4.13      3.57 o
  -1   3   9       69.82       67.69      4.52 o
   0   3   9       10.85        2.66      3.03 o
   1   3   9       70.09       68.50      4.30 o
   2   3   9        8.51        7.68      3.59 o
   3   3   9       76.69       79.08      6.96 o
  -3   4   9        3.02        4.53      4.97 o
  -2   4   9      107.20      112.05      5.56 o
  -1   4   9        2.49       -1.42      3.34 o
   0   4   9      150.62      152.23      5.84 o
   1   4   9        1.67        2.87      3.14 o
   2   4   9      122.57      125.42      8.13 o
   3   4   9        2.32       -1.49      5.16 o
  -3   5   9      105.95      120.38      7.38 o
  -2   5   9       15.53       14.39      4.01 o
  -1   5   9      290.34      290.60      8.66 o
   0   5   9       27.45       23.38      3.40 o
   1   5   9      298.71      299.93      8.58 o
   2   5   9       17.81       26.35      6.27 o
   3   5   9      107.37      112.11     12.22 o
  -3   6   9        7.69        8.50      5.06 o
  -2   6   9       29.28       31.16      5.01 o
  -1   6   9        6.59        5.38      3.46 o
   0   6   9       18.16       16.36      3.38 o
   1   6   9        7.66        2.86      3.36 o
   2   6   9       30.50       27.63      5.87 o
   3   6   9        8.35        3.71      5.05 o
  -2   7   9        1.47        3.85      4.56 o
  -1   7   9      247.67      258.06      8.01 o
   0   7   9        3.01        1.86      3.40 o
   1   7   9      251.11      251.30      8.81 o
   2   7   9        0.52       -0.28      5.28 o
  -2   8   9       42.11       42.20      5.55 o
  -1   8   9       21.49       19.72      4.57 o
   0   8   9       16.08        6.06      3.64 o
   1   8   9       22.75       26.32      5.21 o
   2   8   9       35.37       36.14      5.88 o
  -2   9   9        1.59        1.31      4.54 o
  -1   9   9       91.81      104.99      6.30 o
   0   9   9        0.20       -1.50      3.62 o
   1   9   9       93.76      105.22      7.45 o
   2   9   9        1.09        1.92      4.94 o
  -1  10   9       68.12       66.53      5.80 o
   0  10   9       78.62       69.33      5.50 o
   1  10   9       67.67       61.35      6.36 o
  -1  11   9        8.59        8.78      4.90 o
   0  11   9        0.15       -3.11      4.52 o
   1  11   9       11.98       22.31      5.89 o
   0   0  10        2.53        7.71      5.05 o
   1   0  10      127.22      127.01      5.88 o
   2   0  10        9.01        9.88      4.16 o
  -2   1  10       43.05       45.26      4.69 o
  -1   1  10       11.32        9.85      3.83 o
   0   1  10       45.60       37.76      4.25 o
   1   1  10       13.70       11.21      4.00 o
   2   1  10       54.89       53.54      5.11 o
  -2   2  10        4.39        4.71      3.96 o
  -1   2  10      184.48      194.29      6.99 o
   0   2  10        8.63       11.71      3.76 o
   1   2  10      190.29      200.55      7.30 o
   2   2  10        4.39        6.96      4.20 o
  -2   3  10       72.84       76.39      5.93 o
  -1   3  10       24.82       25.42      4.18 o
   0   3  10       99.62       91.36      5.11 o
   1   3  10       27.40       29.02      3.96 o
   2   3  10       74.85       80.38      7.06 o
  -1   4  10       59.34       65.72      4.75 o
   0   4  10        5.92       10.52      3.73 o
   1   4  10       57.87       60.62      4.66 o
  -1   5  10       14.96       14.30      4.10 o
   0   5  10      160.36      161.96      6.64 o
   1   5  10       16.82       21.48      4.07 o
  -1   6  10        3.65        4.53      3.99 o
   0   6  10        4.07        0.20      3.80 o
   1   6  10        3.56        7.03      4.41 o
   0   7  10      110.09      116.60      5.74 o
 
